# Supplementary material for: Bilateral Asymmetry of Spatiotemporal Running Gait Parameters in U14 Athletes at Different Speeds
Source: Sports (Basel). 2024 Apr 27;12(5):117. doi: 10.3390/sports12050117 (PMC11125289; doi:10.3390/sports12050117)
Supplement: Supplementary file 1 [file sports-12-00117-s001.zip]

Archive with 1 entries (1 files):
- sports-2959521-supplementary.pdf
